# Supplementary material for: Novel Targets in a High-Altitude Pulmonary Hypertension Rat Model Based on RNA-seq and Proteomics
Source: Front Med (Lausanne). 2021 Nov 3;8:742436. doi: 10.3389/fmed.2021.742436 (PMC8595261; doi:10.3389/fmed.2021.742436)
Supplement: Supplementary file 2 [file Table_2.XLSX]

## Sheet: RNA-black module
Detailed informations enriched in the GO database by black modules based on RNA-Seq
ID	Description	GeneRatio	BgRatio	pvalue	p.adjust	qvalue	geneID	Count
GO:0019841	retinol binding	3/382	10/16797	0.00124341	0.211527	0.180959	Rbp4/Adh7/Lrat	3
GO:0019840	isoprenoid binding	5/382	34/16797	0.000957875	0.211527	0.180959	Rbp4/Adh7/Lrat/Cyp26b1/Fnta	5
GO:0004421	hydroxymethylglutaryl-CoA synthase activity	2/382	2/16797	0.000515882	0.211527	0.180959	Hmgcs2/Hmgcs1	2
rno04713	Circadian entrainment	9/190	99/8560	0.000335013	0.0273594	0.0256255	Rasd1/Per3/LOC100912034/Calm1/Grin2d/Plcb1/Per2/Per1/Itpr1	9
GO:0005515	protein binding	183/382	6456/16797	8.6607e-05	0.074915	0.0640892	Rasd1/Per3/Bbs5/Zfhx3/Itpkb/Ric1/Stard9/Sh3gl3/Adam10/Cdkn1a/Calm1/Zbtb16/Trio/Sytl2/Psmc3/Grin2d/Dact1/Chd4/Psmc1/Plcb1/Lztfl1/Nes/Amot/Pla2r1/Vhl/Tslp/Brd3/Tnfrsf10b/Trem2/Nox4/Sdc3/Nr1d1/Ackr4/Rbp4/Stxbp4/C4b/Ppp1r9a/Npas2/Npr3/Gstm4/Uhrf1bp1/Sgip1/Msi1/Nod1/Sh3gl2/Map2/Ptx3/Purb/Grhpr/Panx2/Per2/Dkk2/Cry2/Tbc1d12/Kcne4/Zhx3/Cntn1/Arhgap20/Rbmx/Sumf2/Nov/Prdm16/Pkp1/Doc2b/Zfp496/Ptpn14/Fcrl2/A…	183
rno05217	Basal cell carcinoma	8/190	63/8560	6.92694e-05	0.00848551	0.00794776	Cdkn1a/Gli2/Fzd3/Wnt5b/Dvl1/Wnt9a/Bmp2/Fzd6	8
GO:0044432	endoplasmic reticulum part	37/427	784/18436	3.47698e-05	0.00651821	0.00603792	Adam10/Ces1f/Mest/Gdpd5/Nox4/Cyp7b1/Agmo/Clstn2/Retsat/Pigh/Magt1/Hspa5/Hyou1/Gper1/Ubxn4/Cyp4f6/Lrat/Armc10/Cyp26b1/Duoxa1/Rab9a/Pign/Cyp1b1/Flrt2/P4ha1/Sc5d/Insig1/Rnf180/Osbpl6/Tmed3/Triqk/Alg10/Creb3l1/Fmo4/Porcn/Itpr1/Icmt	37
GO:0005783	endoplasmic reticulum	60/427	1371/18436	1.32113e-06	0.000693592	0.000642485	Rasd1/Adam10/Ccdc78/Ces1f/Mest/Gdpd5/Nox4/Ahcyl1/Cyp7b1/Cln5/Sez6l/Ccdc3/Agmo/LOC100365697/Clstn2/Map2/Retsat/Rtn4r/Sumf2/Pigh/Magt1/Hspa5/Hyou1/Gper1/Ubxn4/Ntrk2/Agpat2/Grik5/Trappc2l/Cyp4f6/Lrat/Armc10/Cyp26b1/Duoxa1/Rab9a/Arsb/Tmem203/Pign/Cyp1b1/Tmem119/Cnbp/Flrt2/P4ha1/Sc5d/Insig1/Rnf180/Osbpl6/Tmed3/Triqk/Alg10/Clock/Creb3l1/Kifap3/Fmo4/Porcn/Itpr1/Icmt/Tbl2/Ckap4/Itga5	60
GO:0032502	developmental process	180/396	5782/17421	1.95772e-07	0.000178896	0.000157936	Prox2/Bbs5/Zfhx3/Itpkb/Mapk11/Dbp/Adam10/Dnase1l3/Cdkn1a/Calm1/Zbtb16/Bmper/Fat4/Psmc3/Hmgcs2/Wfdc21/Dact1/Mest/Plcb1/Nes/Amot/Pla2r1/Nr1d2/Vhl/Zfp865/Gdpd5/Tnfrsf10b/Trem2/Tshz1/Nox4/Igsf10/Nr1d1/Fmod/Cyp7b1/Rbp4/Clptm1/Cln5/Ppp1r9a/Sez6l/Npr3/Kcnq4/Ccdc3/LOC100365697/Chrdl1/Hoxb6/Msi1/Clstn2/Wdpcp/Gli2/Bnc2/Map2/Purb/LOC103691556/Kazn/Per2/Dkk2/Wee1/Zhx3/Cntn1/Rtn4r/Nat8f3/Rbmx/Nov/Prdm16/Socs7…	180
GO:0048731	system development	150/396	4499/17421	6.48629e-08	7.40896e-05	6.54091e-05	Prox2/Zfhx3/Itpkb/Mapk11/Dbp/Adam10/Cdkn1a/Calm1/Zbtb16/Bmper/Fat4/Hmgcs2/Dact1/Plcb1/Nes/Amot/Nr1d2/Vhl/Zfp865/Gdpd5/Tnfrsf10b/Trem2/Tshz1/Nox4/Fmod/Cyp7b1/Rbp4/Clptm1/Cln5/Ppp1r9a/Sez6l/Npr3/Kcnq4/Chrdl1/Hoxb6/Clstn2/Wdpcp/Gli2/Bnc2/Map2/LOC103691556/Kazn/Per2/Wee1/Cntn1/Rtn4r/Nov/Prdm16/Socs7/Ptpn14/Dhh/Hsp90aa1/Bmp15/Drp2/Rapgef1/Gpr89b/Hspa5/Hmgcs1/Cdon/Gper1/Fzd3/Nrn1/Bcr/Wnt5b/Ntrk2/Fmn1/V…	150
GO:0009888	tissue development	77/396	1802/17421	3.30248e-08	5.02967e-05	4.44038e-05	Prox2/Mapk11/Cdkn1a/Zbtb16/Bmper/Fat4/Hmgcs2/Dact1/Mest/Nr1d2/Vhl/Nox4/Igsf10/Cyp7b1/Rbp4/Msi1/Wdpcp/Gli2/Bnc2/LOC103691556/Kazn/Nov/Bmp15/Rapgef1/Cdon/Fzd3/Wnt5b/Agpat2/Fmn1/Vezf1/Sik1/Atf3/Ldlrad4/Rab23/Dmrta2/Sirt6/Eya2/Slitrk6/Ift52/Cyp26b1/Epha3/Pgf/Gpr161/Cyp1b1/Ift140/Tmem119/Frem2/Adamtsl2/Dvl1/Adam15/Cbfa2t2/Cthrc1/Dicer1/Rxra/Mef2a/Crlf1/Timp1/Wnt9a/Bmp2/Spp1/Alg10/Clock/Ntrk3/Chadl/Ttb…	77
GO:0044706	multi-multicellular organism process	9/396	261/17421	0.141901	0.435779	0.384722	Endou/Pgf/Rxra/Timp1/Angpt2/Clock/Dnm3/Stc1/Itgb4	9
GO:0044707	single-multicellular organism process	186/396	5791/17421	7.1106e-09	3.24883e-05	2.86819e-05	Prox2/Per3/Zfhx3/Itpkb/Mapk11/Dbp/Adam10/Ccdc78/Cdkn1a/Calm1/Zbtb16/Cldn19/Bmper/Bloc1s4/Fat4/Sytl2/Psmc3/Hmgcs2/Trpc3/Grin2d/Dact1/Plcb1/Nes/Amot/Pla2r1/Nr1d2/Vhl/Zfp865/Gdpd5/Tnfrsf10b/Trem2/Tshz1/Nox4/Igsf10/Nr1d1/Fmod/Cyp7b1/Rbp4/Clptm1/Cln5/Ppp1r9a/Npas2/Sez6l/Npr3/Kcnq4/LOC100365697/Chrdl1/Hoxb6/Arhgap42/Clstn2/Wdpcp/Gli2/Nod1/Bnc2/Map2/LOC103691556/Kazn/Per2/Dkk2/Wee1/Cry2/Zhx3/Cntn1/Rtn4r…	186
GO:0007623	circadian rhythm	16/396	228/17421	6.96617e-05	0.00740196	0.00653473	Per3/Zfhx3/Dbp/Nr1d2/Nr1d1/Cyp7b1/Npas2/Per2/Cry2/Per1/Ntrk2/Sik1/Bhlhe40/Clock/Ntrk3/Bhlhe41	16
Black module represents the upregulation in lung.

## Sheet: RNA-green  module
Detailed informations enriched in the GO database by green modules based on RNA-Seq
ID	Description	GeneRatio	BgRatio	pvalue	p.adjust	qvalue	geneID	Count
GO:0046965	retinoid X receptor binding	5/545	20/16797	0.000365196	0.0973248	0.0874549	Nrip1/Rarg/Fus/Nr1h2/Ncor2	5
GO:0044822	poly(A) RNA binding	61/545	1191/16797	0.000255421	0.0907594	0.0815553	Dync1h1/Ncoa5/Fubp1/Abt1/Hnrnph2/Eif1b/Dkc1/Rpl8/Zfp36/Sart1/Rbm15b/Srsf5/Cast/Ppp1cc/LOC498154/Nop16/Ppp1r10/Cpsf4/Bms1/Khdrbs1/Manf/Mbd2/Slc25a5/Plec/Nol6/Fam46a/Sec23ip/Cpsf7/Ptrh1/Krr1/Pcbp2/Fus/Srsf2/Sf1/Ccar2/Casc3/Tbl3/Hnrnph1/Rtf1/Srsf3/Ddx39b/Srrm1/Rps28/Srsf1/Prpf8/Puf60/Pum1/Snrpb/Bag4/Ythdf1/Son/U2af2/Pdcd11/Cct6a/Srsf7/Srpk2/Magoh/Alyref/Utp11/Zcchc8/Dhx9	61
rno04668	TNF signaling pathway	12/272	111/8560	0.00019882	0.017695	0.0171613	Fos/Junb/Ccl20/Socs3/Mapk14/Tnfaip3/Cebpb/Rps6ka4/Ripk1/Rela/Bag4/Mlkl	12
GO:0071010	prespliceosome	2/576	23/18436	0.160606	0.4755	0.423698	Snrpb/U2af2	2
GO:0019899	enzyme binding	91/545	1866/16797	4.30727e-05	0.0229578	0.0206296	Utrn/Tubb5/Map4k2/Fmnl3/Ube2h/Tuba1b/Cyp1a1/Apc/Nbr1/Klf4/LOC103692716/Xpo1/Socs1/Syvn1/Zfp36/Mapk14/Socs5/Ipo9/Tnfaip3/Cebpb/Rad9a/Nek6/Tbc1d16/Ube2t/Nrip1/Trib2/Plaur/Cited2/Srsf5/Cast/Ppp1cc/Ptpn23/Ppp1r10/Mvp/Ppme1/Pxn/Sdf2l1/Pcna/Rps6ka4/Dnmt3l/Ubxn1/Hmox1/Smg6/Slc2a1/Rbx1/Chrna7/Slc25a5/Midn/Mapk7/Xiap/Rundc1/Ripk1/Trpc4ap/Tbc1d14/Tprn/Dapk3/Mst1/Crb2/Serpina1/Pcbp2/Sry/Kdm4a/Itpka/Camta2/S…	91
GO:0005515	protein binding	183/382	6456/16797	8.6607e-05	0.074915	0.0640892	Rasd1/Per3/Bbs5/Zfhx3/Itpkb/Ric1/Stard9/Sh3gl3/Adam10/Cdkn1a/Calm1/Zbtb16/Trio/Sytl2/Psmc3/Grin2d/Dact1/Chd4/Psmc1/Plcb1/Lztfl1/Nes/Amot/Pla2r1/Vhl/Tslp/Brd3/Tnfrsf10b/Trem2/Nox4/Sdc3/Nr1d1/Ackr4/Rbp4/Stxbp4/C4b/Ppp1r9a/Npas2/Npr3/Gstm4/Uhrf1bp1/Sgip1/Msi1/Nod1/Sh3gl2/Map2/Ptx3/Purb/Grhpr/Panx2/Per2/Dkk2/Cry2/Tbc1d12/Kcne4/Zhx3/Cntn1/Arhgap20/Rbmx/Sumf2/Nov/Prdm16/Pkp1/Doc2b/Zfp496/Ptpn14/Fcrl2/A…	183
rno04657	IL-17 signaling pathway	14/272	95/8560	1.5581e-06	0.000416013	0.000403467	Fos/Ccl20/LOC103692716/Mapk14/Tnfaip3/Cebpb/Ccl17/S100a8/S100a9/Mapk7/LOC100912585/Rela/Srsf1/Il17b	14
GO:0019222	regulation of metabolic process	231/552	5532/17421	2.57303e-07	0.000281129	0.000261365	Fos/Trip12/Junb/Rfx2/Hexim1/Ccl20/Comt/Fubp1/Abt1/Nfkbiz/Map4k2/Map3k6/Lbp/Itln1/Yeats2/T/Maml2/Smarcc2/Apc/Mfap4/Nbr1/Ppp1r14d/Atf1/Klf4/LOC103692716/Dkc1/Xpo1/Sox2/Itm2a/Socs1/Socs3/Tal2/Terf2ip/Zfp36/Mapk14/Socs5/Btg2/Acvr1b/Tnfaip3/Cebpb/Hmg20a/Klf2/Spock3/Cdk7/Hmx3/Gatad2a/Tbc1d16/Trim62/Ccl17/Prg4/S100a8/Nrip1/S100a9/Trib2/Plaur/Cited2/Rbm15b/Srsf5/Cast/Foxh1/Cfc1/Ppp1cc/Ntf4/Kdm6b/Mvp/Ptge…	231
GO:0080090	regulation of primary metabolic process	219/552	5170/17421	2.20902e-07	0.000281129	0.000261365	Fos/Trip12/Junb/Rfx2/Hexim1/Ccl20/Comt/Fubp1/Abt1/Nfkbiz/Map4k2/Map3k6/Lbp/Itln1/Yeats2/T/Maml2/Smarcc2/Apc/Nbr1/Ppp1r14d/Atf1/Klf4/LOC103692716/Dkc1/Xpo1/Sox2/Itm2a/Socs1/Socs3/Tal2/Terf2ip/Zfp36/Mapk14/Socs5/Btg2/Acvr1b/Tnfaip3/Cebpb/Hmg20a/Klf2/Spock3/Cdk7/Hmx3/Gatad2a/Trim62/Ccl17/Prg4/S100a8/Nrip1/S100a9/Trib2/Plaur/Cited2/Rbm15b/Srsf5/Cast/Foxh1/Cfc1/Ntf4/Kdm6b/Mvp/Ptger3/Ifrd1/Ppme1/Pxn/Pp…	219
GO:0043170	macromolecule metabolic process	324/552	8353/17421	1.72058e-07	0.000281129	0.000261365	Fos/Trip12/Junb/Ggh/Rfx2/Hexim1/Ccl20/Fubp1/Abt1/Nfkbiz/Map4k2/Rnf208/Map3k6/Ube2h/Lbp/Itln1/Slc25a48/Yeats2/Eif1b/T/Maml2/Nsmce4a/Smarcc2/Apc/Mfap4/Nbr1/Cym/Ppp1r14d/Atf1/Klf4/LOC103692716/Dkc1/Xpo1/Sox2/Rpl8/Itm2a/Socs1/Socs3/Syvn1/Tal2/Ppil6/Terf2ip/Zfp36/Lonrf3/Mapk14/Socs5/Btg2/RGD1561897/Slc25a28/Ltk/Acvr1b/Tnfaip3/Cebpb/Hmg20a/Klf2/Spock3/Cdk7/Rad9a/Hmx3/Nek6/Gatad2a/Tbc1d16/Ube2t/Trim62/C…	324
GO:0071704	organic substance metabolic process	375/552	9853/17421	1.76809e-08	4.82955e-05	4.49003e-05	Fos/Acot1/Aldh1a7/Trip12/Junb/Ggh/Rfx2/Nmrk1/Hexim1/Ccl20/Comt/Fubp1/Abt1/Nfkbiz/Map4k2/Rnf208/Map3k6/Duox1/Ube2h/Lbp/Itln1/Slc25a48/Yeats2/Eif1b/T/Cyp1a1/Maml2/Stard4/Nsmce4a/Smarcc2/Apc/Mfap4/Nbr1/Cym/Ppp1r14d/Acsm1/Atf1/Klf4/LOC103692716/Dkc1/Xpo1/Sox2/Rpl8/Itm2a/Socs1/Socs3/Syvn1/Tal2/Ppil6/Pde7a/Itpa/Terf2ip/Zfp36/Lonrf3/Mapk14/Socs5/Btg2/Upp1/RGD1561897/Slc25a28/Ltk/Acvr1b/Tnfaip3/Cebpb/Hmg…	375
GO:0044238	primary metabolic process	362/552	9383/17421	9.18789e-09	4.82955e-05	4.49003e-05	Fos/Acot1/Trip12/Junb/Ggh/Rfx2/Nmrk1/Hexim1/Ccl20/Comt/Fubp1/Abt1/Nfkbiz/Map4k2/Rnf208/Map3k6/Ube2h/Lbp/Itln1/Slc25a48/Yeats2/Eif1b/T/Cyp1a1/Maml2/Stard4/Nsmce4a/Smarcc2/Apc/Nbr1/Cym/Ppp1r14d/Acsm1/Atf1/Klf4/LOC103692716/Dkc1/Xpo1/Sox2/Rpl8/Itm2a/Socs1/Socs3/Syvn1/Tal2/Ppil6/Pde7a/Itpa/Terf2ip/Zfp36/Lonrf3/Mapk14/Socs5/Btg2/Upp1/RGD1561897/Slc25a28/Ltk/Acvr1b/Tnfaip3/Cebpb/Hmg20a/Klf2/Spock3/Cdk7…	362
GO:0005634	nucleus	262/576	6051/18436	9.07586e-11	1.68896e-08	1.50496e-08	Fos/Trip12/Junb/Utrn/Ggh/Rfx2/Hexim1/Sdr9c7/Rgs13/Ncoa5/Fubp1/Abt1/Nfkbiz/Tubb5/Rnf208/Hnrnph2/Yeats2/T/Maml2/Nsmce4a/Smarcc2/Apc/Krt14/Atf1/Klf4/LOC103692716/Dkc1/Xpo1/Sox2/Rpl8/Socs1/Syvn1/Tal2/Terf2ip/Zfp36/Mapk14/Krt15/Cmtm3/Gtf3c5/Ipo9/Tnfaip3/Cebpb/Hmg20a/Klf2/Cdk7/Rad9a/Hmx3/Nek6/Gatad2a/Tubb4b/Ube2t/Hn1l/Sap30l/Selp/S100a8/Nrip1/S100a9/Trib2/Sart1/Cited2/Rbm15b/Srsf5/Cast/Foxh1/Mgst1/Cog7…	262
GO:0031981	nuclear lumen	156/576	2951/18436	4.70379e-12	1.54755e-09	1.37895e-09	Fos/Trip12/Junb/Utrn/Hexim1/Sdr9c7/Fubp1/Abt1/Rnf208/Hnrnph2/Yeats2/T/Maml2/Smarcc2/Atf1/Klf4/LOC103692716/Dkc1/Xpo1/Sox2/Rpl8/Syvn1/Terf2ip/Mapk14/Cebpb/Cdk7/Rad9a/Nek6/Gatad2a/Sap30l/Selp/Nrip1/Sart1/Cited2/Rbm15b/Srsf5/Foxh1/Cog7/Ppp1cc/Ptpn23/Nop16/Ppp1r10/Pxn/Pfkfb3/Wrnip1/Cpsf4/Pcna/Rps6ka4/Dnmt3l/Bms1/LOC100359574/Khdrbs1/Dusp10/Mbd1/Nfat5/Hmox1/Smg6/Cd2bp2/Ints5/Rgs3/Mien1/Mgmt/Mbd2/Ahctf…	156
Green module represents the upregulation in lung.

## Sheet: RNA-magenta  module
Detailed informations enriched in the GO database by magenta modules based on RNA-Seq
ID	Description	GeneRatio	BgRatio	pvalue	p.adjust	qvalue	geneID	Count
rno00760	Nicotinate and nicotinamide metabolism	6/355	32/8560	0.00176882	0.143152	0.141398	Nmrk2/Nnmt/Nt5c2/Aox3/Aspdh/Nt5c3b	6
rno04022	cGMP-PKG signaling pathway	16/355	167/8560	0.00150499	0.143152	0.141398	Kcnmb1/Gucy1a2/Slc8a2/Atp1b4/Kcnmb4/Kcnma1/Adra2b/Adcy1/Atp2b2/Adra2c/Irs2/Bdkrb2/Adra1d/Cngb1/Mef2d/Irs1	16
rno04930	Type II diabetes mellitus	8/355	50/8560	0.000942943	0.143152	0.141398	Mafa/Hk1/Adipoq/Gck/Socs4/Irs2/Cacna1a/Irs1	8
GO:0034703	cation channel complex	18/918	155/18436	0.000719132	0.144297	0.137626	Kcnk2/Kcnmb1/Kcna7/Kcnmb4/Kcnma1/Kcnv2/Kcne1/Scn3a/Cacna2d3/Cacna1a/Scn2b/Kcnd3/Kcnt2/Cngb1/Smdt1/Cacna2d2/Trpc4/Dlg2	18
GO:1902495	transmembrane transporter complex	28/918	290/18436	0.000643872	0.144297	0.137626	Gabre/Kcnk2/Kcnmb1/Atp1b4/Kcna7/Kcnmb4/Kcnma1/Kcnv2/Kcne1/Scn3a/Clcc1/Cacna2d3/Cacna1a/Lrrc8a/Scn2b/Ttyh1/Kcnd3/Kcnt2/Chrnd/Chrna1/Cngb1/Smdt1/Gabrb2/Grik4/Cacna2d2/Trpc4/Cacng7/Dlg2	28
GO:0034702	ion channel complex	27/918	263/18436	0.000306513	0.144297	0.137626	Gabre/Kcnk2/Kcnmb1/Kcna7/Kcnmb4/Kcnma1/Kcnv2/Kcne1/Scn3a/Clcc1/Cacna2d3/Cacna1a/Lrrc8a/Scn2b/Ttyh1/Kcnd3/Kcnt2/Chrnd/Chrna1/Cngb1/Smdt1/Gabrb2/Grik4/Cacna2d2/Trpc4/Cacng7/Dlg2	27
GO:0022603	regulation of anatomical structure morphogenesis	74/867	952/17421	8.69919e-05	0.100504	0.0938601	Shox2/Sarm1/Sfrp5/Nf1/Myoc/Cpne6/Grhl3/Gal/Epb41l3/Metrn/Adipoq/Coch/Chad/S100b/Vdr/Islr2/Ptgs2/Wnt9b/Sox9/Reln/Esr1/Hhex/Limd1/Aimp1/Sema6b/Frs2/Cpne5/Cxcl10/Aspn/Notch1/Pdcd6/Zfp334/Plppr5/Pld6/Tpbgl/Mief1/Eya1/Ccl24/Cacna1a/Ulk1/Cysltr1/Fgf10/Dvl3/Rnf6/Aatk/Sall1/Arc/Wasf3/Ccl2/Cdkl3/Fgf2/Krit1/Plxnb3/Pias2/Rims2/Plxna3/Sfrp1/Thbs4/Crhr2/Thy1/Rims1/Fbln1/Mt3/Sfrp2/Hdac5/Cntf/Has2/Ust/Adgrb2/Dm…	74
GO:0045662	negative regulation of myoblast differentiation	8/867	27/17421	3.47078e-05	0.056461	0.0527285	Sox9/Nmrk2/Cxcl10/Notch1/Ankrd2/Mstn/Mkx/Cmtm5	8
GO:0098742	cell-cell adhesion via plasma-membrane adhesion molecules	24/867	189/17421	2.36033e-05	0.0511956	0.0478112	Adipoq/Cdhr5/Cdh26/Pcdhb7/Fgfrl1/Sele/Pcdhb4/Pcdhb14/Pcdhb2/Cdh6/Pcdh20/Cadm4/Pcdhb5/Cdh22/Pcdhb10/Pcdhb21/Pcdhb3/Pcdhb22/Lgals7/Pcdhb9/Pcdhb20/Pcdhb19/Pcdhb15/Cadm2	24
GO:0007156	homophilic cell adhesion via plasma membrane adhesion molecules	20/867	138/17421	1.62082e-05	0.0511956	0.0478112	Cdhr5/Cdh26/Pcdhb7/Pcdhb4/Pcdhb14/Pcdhb2/Cdh6/Pcdh20/Cadm4/Pcdhb5/Cdh22/Pcdhb10/Pcdhb21/Pcdhb3/Pcdhb22/Pcdhb9/Pcdhb20/Pcdhb19/Pcdhb15/Cadm2	20
GO:0007267	cell-cell signaling	96/867	1244/17421	9.94626e-06	0.0511956	0.0478112	Mafa/Slc17a7/Sez6/Cpt1a/Sfrp5/Siah2/Pitx2/Camk2n2/Kremen1/Nf1/Myoc/Kcnmb1/Grhl3/Tnfsf18/Apc2/Slc8a2/Gal/Drd4/Retn/Adipoq/Cxcl13/S100b/Bcan/Ptgs2/Smarca4/Wnt9b/Nat8l/Sox9/Ptprn/Fgf23/Gfap/Ric3/Sct/Gck/Kcnmb4/Reln/Smpd3/Kcnma1/Frzb/Adra2b/Hhex/Limd1/Gpr1/Atp2b2/Aimp1/Gpr39/Ntsr1/Kcnn2/Cplx1/Notch1/Adra2c/Htr1b/Rnf146/Irs2/Cacna1a/Fgf10/Dvl3/Sall1/Arc/Ccl2/Egr3/Fgf2/Mad2l2/Klhl12/Pomc/Plcl1/Nlk/Rims…	96
GO:0061133	endopeptidase activator activity	5/838	7/16797	5.89793e-06	0.00196106	0.00176783	Psme1/Adrm1/Psme3/Elp2/Sfrp2	5
GO:0043167	ion binding	236/838	3645/16797	3.66565e-06	0.0016251	0.00146497	Adamtsl1/Phyhd1/Ppef2/Siah2/Aldob/Klf12/Nf1/Myoc/Zfp354a/Ypel1/Prnd/Zfp827/Tll1/Crtac1/Gad1/Slc8a2/Dnah7/Mpi/Smad9/Rbm4b/Cyp4f37/Pck1/Adipoq/Car3/Comp/Cdhr5/Myl4/S100b/Bcan/Vdr/Adamts4/Ptgs2/Zfp867/Pde1b/Hdhd2/Nanos3/Mre11a/Rxfp1/Spg7/Rhbdl3/Tmlhe/Zmynd19/Rnf170/Nr4a3/Cyp4f1/Cdh26/Ablim2/Cryz/Rpain/Pcdhb7/Gck/Reln/Zim1/Smpd3/Rpe65/Smoc1/Sele/Kcnma1/Capn13/B3gat1/Esr1/LOC100912538/Limd1/Lonrf2/Zfp…	236
GO:0046872	metal ion binding	227/838	3433/16797	1.28894e-06	0.000857147	0.000772687	Adamtsl1/Phyhd1/Ppef2/Siah2/Klf12/Myoc/Zfp354a/Ypel1/Prnd/Zfp827/Tll1/Crtac1/Slc8a2/Dnah7/Mpi/Smad9/Rbm4b/Cyp4f37/Pck1/Car3/Comp/Cdhr5/Myl4/S100b/Bcan/Vdr/Adamts4/Ptgs2/Zfp867/Pde1b/Hdhd2/Nanos3/Mre11a/Rxfp1/Spg7/Rhbdl3/Tmlhe/Zmynd19/Rnf170/Nr4a3/Cyp4f1/Cdh26/Ablim2/Cryz/Rpain/Pcdhb7/Gck/Reln/Zim1/Smpd3/Rpe65/Smoc1/Kcnma1/Capn13/B3gat1/Esr1/LOC100912538/Limd1/Lonrf2/Zfp786/Atp2b2/Rnpepl1/Zc3hav1l…	227
Magenta module represents the upregulation in heart.
